# Supplementary material for: Ivermectin Attenuates CCl4-Induced Liver Fibrosis in Mice by Suppressing Hepatic Stellate Cell Activation
Source: Int J Mol Sci. 2022 Dec 16;23(24):16043. doi: 10.3390/ijms232416043 (PMC9782196; doi:10.3390/ijms232416043)
Supplement: Supplementary file 1 [file ijms-23-16043-s001.zip]

Archive with 1 entries (1 files):
- ijms-1964121-supplementary.pdf
